# Supplementary material for: A mathematical model explores the contributions of bending and stretching forces to shoot gravitropism in Arabidopsis
Source: Quant Plant Biol. 2020 Dec 15;1:e4. doi: 10.1017/qpb.2020.5 (PMC10095965; doi:10.1017/qpb.2020.5)
Supplement: Supplementary file 1 [file S2632882820000053sup001.zip]

Archive with 7 entries (7 files):
- S2632882820000053sup001.jpg
- S2632882820000053sup002.jpg
- S2632882820000053sup003.jpg
- S2632882820000053sup004.jpg
- S2632882820000053sup005.jpg
- S2632882820000053sup006.jpg
- S2632882820000053sup007.jpg
